# Supplementary material for: Short-Term Clinical Outcomes of Patients with Diabetic Macular Edema Following a Therapy Switch to Faricimab
Source: J Clin Med. 2024 Aug 1;13(15):4508. doi: 10.3390/jcm13154508 (PMC11312860; doi:10.3390/jcm13154508)
Supplement: Supplementary file 1 [file jcm-13-04508-s001.zip]

Archive with 1 entries (1 files):
- jcm-3115869-supplementary.pdf
